# Supplementary material for: In Situ VIS-NIR Spectroscopy for a Basic and Rapid Soil Investigation
Source: Sensors (Basel). 2023 Jun 11;23(12):5495. doi: 10.3390/s23125495 (PMC10303191; doi:10.3390/s23125495)
Supplement: Supplementary file 1 [file sensors-23-05495-s001.zip]

Archive with 1 entries (1 files):
- sensors-2431667-supplementary.pdf
